# Supplementary material for: Sports-related sudden cardiac deaths in the young population of Switzerland
Source: PLoS One. 2017 Mar 28;12(3):e0174434. doi: 10.1371/journal.pone.0174434 (PMC5370100; doi:10.1371/journal.pone.0174434)
Supplement: S1 Dataset — (XLSX) [file pone.0174434.s001.xlsx]

## Sheet: Data set
Year	Assoc. Sports (0=NONE, 1=REC, 2=COMP)	Height (m)	Weight (kg)	BMI (kg/m2)	Age	Wittnessed (0=No; 1=Yes)	Resuscitation (0=No; 1=Yes)	Instantaneous (1=instantaneous; 2=within_one_hour; 3=within_24_hours)	Toxicology screening (0=not performed, 1=performed)	Microscopic autopsy (0=not performed, 1=performed)	Sex (1=female; 2=male)	Heart Weight (g)	Diagnosis (see attached key)
2007	0	1.77	84	26.8122	39	0	0	3	1	1	1	290	0
2000	0	1.8	79	24.3827	39	1	1	1	1	1	1	412	0
2007	0	1.77	108.9	34.7601	38	1	1	2	0	1	1	480	1
1999	0	1.48	58	26.4792	37	1	1	2	1	1	1		2
2006	0	1.71	42	14.3634	36	0	0	3	1	1	1	200	5
2002	0	1.44	50	24.1127	39	1	1	1	1	1	1	530	5
2008	0	1.9	106	29.3629	37	0	1	2	1	1	1	580	5
2007	0	1.64	62	23.0518	38	1	1	1	1	1	1	350	5
2007	0	1.62	83	31.6263	39	0	0	3	0	1	1	375	5
2006	0	1.54	95	40.0573	38	1	1	1	0	1	1	350	5
2000	0	1.53	63	26.9127	36	0	0	1	1	1	1	250	6
2002	0	1.72	57	19.2672	37	0	0	3	1	1	1	450	6
2003	0	1.76	73.6	23.7603	36	0	1	3	1	1	1	290	7
2001	0	1.61	87	33.5635	36	0	1	2		1	1	415	8
2004	0	1.69	69	24.1588	38	1	1	1	1	1	1	350	9
2009	0	1.57	57	23.1247	36	1	1	2	1	1	1	290	9
1999	0	1.8	60	18.5185	37	0	0	3	0	1	1		12
2004	0	1.7	53	18.3391	38	0	0	3	1	1	1	330	13
2007	0	1.66	85	30.8463	38	1	1	1	1	1	1	390	15
2005	1	1.65	90	33.0579	37	0	1	1	1	1	1	300	0
2009	2	1.76	66	21.3068	36	1	1	1	0	1	1	290	9
2008	0	1.54	40	16.8663	30	0	0	3	1	1	1	170	0
2008	0	1.66	46	16.6933	28	0	1	1	0	1	1	165	0
2003	0	1.67	95	34.0636	22	0	0	3	1	1	1	340	0
2007	0	1.64	72	26.7698	19	0	0	3	1	1	1	300	0
2002	0	1.69	48	16.8061	34	0	0	3	1	1	1	210	0
2009	0	1.78	60	18.937	21	0	1	2	1	1	1	300	0
1999	0	1.75	88	28.7347	31	0	0	1	1	1	1	325	0
2004	0	1.72	65.6	22.1741	13	0	1	3	1	1	1	260	0
2009	0	1.72	62	20.9573	25	1	1	2	1	1	1	320	0
2005	0	1.78	171	53.9705	33	0	0	3	0	1	1	620	1
2007	0	1.8	94	29.0123	28	0	1	2	0	1	1	1230	1
2008	0	1.6	55	21.4844	17	1	1	1	1	1	1	560	1
2002	0	1.67	59.5	21.3346	21	1	1	2	1	1	1	340	2
2005	0			0	33	1	1	2	1	1	1	335	3
2005	0	1.62	57.2	21.7955	24	1	1	1	1	1	1	260	3
2008	0	1.75	81.6	26.6449	17	0	0	3	1	1	1	360	3
2001	0	1.62	50.5	19.2425	23	0	0	1	0	1	1	540	3
2001	0	1.67	57.2	20.5099	25	1	1	1	1	1	1	300	3
2006	0	1.62	54	20.5761	18	0	0	1	1	1	1	265	3
2008	0	1.67	53.4	19.1473	27	0	0	3	1	1	1	250	3
2009	0	1.8	60.3	18.6111	35	0	1	3	1	1	1	340	3
2007	0	1.65	54	19.8347	18	0	1	3	1	1	1	230	3
2003	0	1.7	55.2	19.1003	17	1	1	1	1	1	1	280	3
2006	0	1.66	77	27.9431	30	1	1	2	1	1	1	330	3
2000	0	1.8	66.5	20.5247	32	0	0	3	1	1	1	340	4
2001	0	1.73	71	23.7228	30	1	1	2	0	1	1	280	4
2000	0	1.67	66	23.6652	35	0	0	3	1	1	1	340	4
2007	0	1.77	75	23.9395	30	1	1	1	1	1	1	350	4
2005	0	1.73	77.7	25.9614	29	1	1	3	0	1	1	410	4
2003	0	1.75	45	14.6939	33	0	1	2	1	1	1		4
2002	0	1.69	83	29.0606	31	1	1	2	0	1	1	328	4
2000	0	1.57	48.3	19.5951	31	1	1	1	0	1	1	260	5
2000	0	1.62	62	23.6244	27	0	0	3	1	1	1	370	6
2000	0	1.62	88.2	33.6077	34	0	0	3	0	1	1	370	6
2005	0	1.74	80	26.4236	34	0	0	3	1	1	1		6
2007	0	1.72	71.6	24.2023	26	1	1	2	0	1	1	300	6
2007	0	1.72	72.9	24.6417	27	1	1	1	0	1	1	390	6
2005	0	1.79	60	18.726	21	1	1	1	1	1	1	280	7
2000	0	1.77	92	29.3658	33	1	1	1	0	1	1	380	9
1999	0	1.61	51	19.6752	21	0	1	1	0	1	1	290	9
2003	0	1.48	49	22.3703	34	0	0	3	1	1	1	225	9
2004	0	1.7	77	26.6436	18	1	1	1	1	1	1		9
2004	0	1.68	44.4	15.7313	15	0	1	3	1	1	1	180	9
2005	0	1.76	56	18.0785	28	1	1	1	1	1	1	225	9
1999	0	1.7	60	20.7612	28	1	1	1	0	1	1	340	9
2010	0				23	1	1	1	1	1	1	205	9
2010	0	1.74	66.1	21.8325	20	0	1	3	1	1	1	340	9
2003	0	1.8	82.4	25.4321	29	1	1	1	1	1	1	390	10
2008	0	1.7	53.75	18.5986	35	0	1	3	1	1	1	320	10
2008	0	1.75	55.5	18.1224	34	0	0	3	1	1	1	340	10
2007	0	1.79	100	31.21	30	0	1	3	0	1	1	680	12
2004	0	1.78	50	15.7808	26	1	1	1	1	1	1		13
2003	0	1.75	57	18.6122	28	1	1	2	1	1	1	230	13
2007	0	1.72	51.15	17.2898	29	0	0	3	1	1	1	220	14
2003	0	1.28	22	13.4277	9	1	1	2	0	1	1	135	14
1999	0	1.75	65.5	21.3878	32	0	0	3	1	1	1	380	15
2008	0	1.79	69	21.5349	34	1	1	2	1	1	1	332	15
2005	0	1.54	70	29.5159	24	0	0	3	0	1	1	670	16
1999	0	1.7	60	20.7612	18	0	1	1		1	1	240	19
2002	2	1.7	74	25.6055	21	1	1	2	1	1	1	320	11
2005	2	1.68	56.6	20.0539	16	1	1	2	1	1	1	230	17
2010	0	1.78	72	22.7244	38	0	1	2	1	1	2	350	0
2007	0	1.75	84	27.4286	38	0	0	3	0	1	2	775	1
2003	0	1.67	167	59.8802	39	1	1	1	1	1	2	620	1
2001	0	1.65	50	18.3655	37	0	0	3	1	1	2	530	1
2007	0	1.96	96.3	25.0677	38	1	1	1	1	1	2	630	1
2008	0	1.9	100	27.7008	37	0	1	3	1	1	2	420	2
2004	0	1.8	77	23.7654	39	1	1	1	1	1	2	380	3
2001	0	1.71	81	27.7008	38	0	1	1	1	1	2	400	3
2001	0	1.75	63	20.5714	37	0	0	3	1	1	2		4
2001	0	1.81	79	24.114	36	0	0	1	1	1	2	382	4
2000	0	1.78	85	26.8274	39	1	1	1	1	1	2	480	4
2003	0	1.75	99	32.3265	39	0	0	3	1	1	2	450	4
2002	0	1.7	64.2	22.2145	36	0	0	3	1	1	2	370	5
2001	0	1.75	76	24.8163	38	0	0	3	1	1	2	400	5
2002	0	1.66	57	20.6852	38	1	1	2	0	0	2	380	5
2001	0	1.71	52	17.7832	39	0	0	3	1	1	2	299	5
2004	0	1.8	69.3	21.3889	38	0	1	3	1	1	2	340	5
2001	0	1.7	85	29.4118	39	0	0	3	0	0	2	480	5
2010	0	1.73	84	28.0664	39	0	0	3	0	1	2	410	5
2010	0	1.82	72	21.7365	36	0	0	3	1	1	2	440	5
2004	0	1.73	121	40.429	38	0	0	1	1	1	2	555	5
2004	0	1.86	86	24.8584	36	1	1	1	0	0	2	426	5
2008	0	1.78	67.6	21.3357	37	1	1	2	1	1	2	430	5
1999	0	1.95	92	24.1946	38	1	1	2	1	1	2	620	5
2005	0	1.9	88	24.3767	38	0	0	3	1	1	2	450	5
2002	0	1.8	100	30.8642	39	0	0	3	0	0	2	450	5
2008	0	1.82	71	21.4346	38	0	1	1	1	1	2	415	5
2003	0	1.62	80.6	30.7118	38	1	1	1	0	1	2	360	5
2006	0	1.7	95	32.872	37	1	1	2	1	1	2	490	5
2005	0	1.7	83	28.7197	36	1	1	1	1	0	2	350	5
2006	0				37	0	0	3	1	1	2	420	5
2005	0	1.78	78	24.6181	36	1	1	1	1	1	2	385	5
2004	0	1.78	90	28.4055	37	0	1	1	1	1	2	470	5
2003	0	1.81	75.9	23.1678	36	0	1	3	1	1	2	400	5
2004	0	1.78	74	23.3556	36	1	1	1	1	0	2	375	5
2008	0	1.85	95.3	27.8451	36	0	1	3	0	1	2	460	5
2007	0	1.73	68.7	22.9543	38	1	1	2	0	1	2	400	5
2006	0	1.77	64	20.4284	37	1	1	1	1	1	2	370	5
2005	0	1.78	95	29.9836	37	1	1	2	0	1	2	380	5
2004	0	1.8	76	23.4568	37	1	1	2	1	1	2	410	5
2003	0	1.77	87	27.7698	36	0	0	3	0	0	2	355	6
1999	0	1.64	77	28.6288	37	1	1	1	1	1	2	422	6
2005	0	1.82	65.5	19.7742	37	0	1	3	1	1	2	350	6
2010	0	1.85	95.7	27.962	37	1	1	3	1	1	2	480	6
2001	0	1.78	77	24.3025	38	1	1	1	0	1	2	430	6
2001	0	1.83	51	15.2289	39	1	1	1	0	1	2	284	6
2007	0	1.71	76	25.9909	39	0	0	3	0	0	2	400	6
2005	0	1.7	70	24.2215	38	1	1	2	1	1	2	445	6
2002	0	1.74	78	25.763	39	1	1	1	0	1	2		6
2003	0	1.91	75	20.5586	37	1	1	3	0	0	2	435	6
2010	0	1.82	95	28.6801	37	1	1	3	0	1	2	410	6
2001	0	1.81	85	25.9455	36	0	0	3	0	1	2	410	6
2005	0	1.82	71.65	21.6308	36	1	1	1	0	1	2	380	6
2004	0	1.82	96	28.982	38	0	1	3	0	1	2	470	6
1999	0	1.76	81	26.1493	36	0	1	1	1	1	2	447	6
2005	0	1.64	69	25.6544	38	1	1	2	0	1	2	294	6
2006	0	1.82	101.5	30.6424	37	1	1	2	0	1	2	500	6
2003	0	1.85	74	21.6216	38	1	1	2	1	0	2	420	6
2005	0	1.76	74	23.8895	37	0	0	3	1	1	2	485	9
2005	0	1.8	84.7	26.142	37	0	0	3	1	1	2	660	9
2003	0	1.72	69	23.3234	38	0	0	3	1	1	2	390	9
2005	0	1.76	59	19.047	36	0	0	3	1	0	2	700	11
2010	0	1.78	86.3	27.2377	38	0	0	3	0	1	2	670	12
2009	0	1.75	78.6	25.6653	38	0	0	3	1	1	2	430	13
2004	0	1.81	66.7	20.3596	38	0	0	3	1	1	2	480	13
2006	0	1.89	98	27.4348	39	0	0	3	0	1	2	540	17
2001	1				38	1	1	1	1	1	2	440	1
2009	1	1.81	90	27.4717	39	1	1	2	0	1	2	600	1
2000	1	1.88	86.7	24.5303	37	0	1	1	1	1	2	540	1
2009	1	1.88	129	36.4984	38	0	1	3	1	1	2	590	1
2004	1	1.82	70	21.1327	38	1	1	1	0	1	2	430	5
2004	1	1.85	92	26.8809	38	1	1	1	1	1	2	425	5
2009	1	1.85	85	24.8356	38	0	0	2	1	1	2	415	5
2003	1	1.97	82.3	21.2064	37	1	1	2	1	1	2	450	10
2005	1	1.9	84.3	23.3518	39	1	1	2	0	1	2	580	12
2004	1	1.81	63	19.2302	39	0	1	2	1	1	2	340	19
2005	2	1.82	75	22.6422	39	1	1	1	1	1	2	515	1
2003	2	1.95	109	28.6654	39	0	0	3	1	1	2	450	4
2004	2	1.92	120	32.5521	39	1	1	1	1	1	2	580	5
2009	2	1.83	82	24.4857	37	1	1	1	1	1	2	510	5
2005	2	1.87	110	31.4564	39	1	1	1	1	1	2	455	5
2003	2	1.76	93	30.0232	39	1	1	1	1	1	2		5
2004	2	1.87	93	26.595	36	0	0	3	1	1	2	420	8
2000	2	1.86	84	24.2803	36	1	1	1	0	0	2	860	11
2003	0	1.8	64	19.7531	20	0	0	3	1	1	2	305	0
2006	0	1.78	81	25.565	30	0	0	3	1	1	2	360	0
1999	0	1.8	70	21.6049	20	1	1	2	1	0	2	302	0
2009	0	1.78	74	23.3556	27	1	1	1	1	1	2	360	0
2005	0	1.81	81	24.7245	33	1	1	1	1	1	2	340	0
1999	0				29	0	1	1	1	1	2	335	0
2004	0	1.93	72	19.3294	15	0	1	1	1	1	2	354	0
2002	0	1.71	62	21.2031	26	0	0	3	1	1	2	530	1
2002	0	1.94	88.9	23.621	28	1	1	2	1	1	2	530	1
2008	0	1.88	89	25.1811	31	0	1	3	1	1	2	860	1
2001	0	2.03	140	33.9732	34	0	0	3	0	0	2	540	1
2006	0	1.82	77	23.246	35	0	0	3	1	1	2	520	1
2000	0	1.97	54	13.9143	20	1	1	1	1	1	2	730	1
2008	0	1.93	135	36.2426	30	0	1	1	1	1	2	950	1
2003	0	1.82	161	48.6052	30	1	1	1	1	1	2	800	1
2002	0	1.74	77	25.4327	33	0	1	1	0	1	2	423	1
2005	0	1.83	95	28.3675	34	1	1	1	0	1	2	515	1
2005	0	1.75	75	24.4898	29	0	0	3	1	1	2	735	1
2006	0	1.86	85	24.5693	34	1	1	1	0	1	2		1
2004	0	1.93	118.2	31.7324	24	0	1	3	1	1	2	550	1
2008	0	1.84	103	30.423	33	1	1	3	1	0	2	560	1
2006	0	1.78	86.1	27.1746	14	1	1	2	1	1	2	500	1
2010	0	1.72	56.5	19.0982	23	1	1	2	1	1	2	360	1
2006	0	1.88	104	29.4251	17	1	1	2	1	1	2	470	1
2002	0	1.73	53	17.7086	23	0	0	3	1	0	2	750	1
2010	0	1.76	109	35.1885	30	1	1	1	1	1	2	510	1
2000	0	1.71	80	27.3588	33	0	1	2	1	1	2	500	1
2007	0	1.91	151	41.3914	35	1	1	2	1	0	2	710	1
2002	0	1.75	69.7	22.7592	27	1	1	2	1	1	2	430	2
2000	0	1.87	80	22.8774	19	1	1	1	1	1	2	476	2
2002	0	1.9	69	19.1136	21	0	0	3	1	1	2	223	2
2007	0	1.9	90	24.9307	23	1	1	2	1	1	2	420	2
2006	0	1.89	100	27.9947	33	1	1	1	1	1	2	455	2
2010	0	1.95	90.9	23.9053	31	0	0	3	1	1	2	450	2
2000	0	1.74	85	28.075	33	0	1	3	1	1	2	440	2
2006	0	1.76	85	27.4406	33	1	1	1	1	1	2	440	2
2008	0	1.84	104	30.7183	33	1	1	2	1	1	2	940	2
2002	0	1.77	69.5	22.1839	31	0	0	3	1	1	2	340	3
2003	0	1.8	73	22.5309	24	1	1	1	1	1	2	385	3
2008	0	1.79	71.6	22.3464	34	0	1	3	1	1	2	330	3
2002	0	1.94	105	27.8988	25	1	1	2	1	1	2	560	3
2005	0	1.87	70	20.0177	32	1	1	1	1	1	2	360	3
2003	0	1.87	81.3	23.2492	20	1	1	1	1	1	2	400	3
2002	0	1.73	63	21.0498	17	1	1	1	1	1	2	364	3
2004	0	1.83	61	18.2149	29	1	1	1	1	1	2	330	3
2001	0	1.74	94	31.0477	26	0	0	3	1	1	2	505	4
2005	0	1.74	73	24.1115	32	0	0	3	1	1	2	390	4
2001	0	1.77	67	21.3859	34	0	0	3	1	1	2	470	4
2003	0	1.78	92	29.0367	35	0	0	3	1	0	2	540	4
2003	0	1.74	74	24.4418	33	0	0	3	0	0	2	450	4
2007	0	1.86	81	23.4131	18	1	1	2	1	1	2	432	4
2005	0	1.82	86	25.963	30	0	0	3	1	1	2	390	4
2000	0	1.69	71	24.8591	30	0	0	3	1	1	2	333	4
2002	0	1.86	82	23.7022	31	1	1	3	0	1	2	495	4
2002	0	1.8	99	30.5556	28	0	0	3	0	0	2	530	5
2000	0	1.83	68.6	20.4843	30	0	0	1	0	1	2	380	5
2003	0	1.75	50.1	16.3592	30	0	0	3	1	1	2	410	5
2008	0	1.76	99	31.9602	32	0	0	3	0	1	2	470	5
2002	0	1.6	57	22.2656	33	0	0	3	1	1	2	400	5
2007	0	1.84	77.7	22.9501	34	0	0	3	1	1	2	350	5
2002	0	1.85	80	23.3747	34	0	0	3	1	1	2	477	5
2003	0	1.75	76	24.8163	34	1	1	1	1	1	2	360	5
2007	0	1.79	73	22.7833	34	0	0	3	1	1	2	420	5
2004	0	1.84	83.3	24.6042	35	0	0	3	1	1	2	520	5
2008	0	1.78	83	26.1962	31	0	0	3	1	1	2	440	5
2004	0	1.79	81.8	25.5298	33	1	1	1	0	1	2	410	5
2004	0	1.73	84	28.0664	35	0	1	3	0	1	2	385	5
2005	0	1.81	91	27.7769	31	0	1	1	1	0	2	385	5
2003	0	1.82	76.4	23.0648	33	1	1	1	1	1	2	490	5
1999	0	1.94	100	26.5703	32	1	1	1	0	1	2	460	5
2006	0	1.94	113.7	30.2104	35	0	1	3	1	1	2	510	5
1999	0	1.75	70	22.8571	32	1	0	3	1	1	2		5
2005	0	1.61	64	24.6904	27	0	1	2	1	1	2	335	5
2000	0	1.75	86	28.0816	32	1	1	2	1	1	2	406	5
2005	0	1.8	92.8	28.642	35	1	1	1	1	1	2	460	5
2000	0	1.9	97	26.8698	26	1	1	1	1	1	2	480	5
2000	0	1.74	82	27.0842	29	0	0	3	1	1	2	475	5
2005	0	1.77	73	23.3011	32	0	0	3	0	1	2	320	6
2006	0	1.8	82	25.3086	32	0	0	3	0	1	2	433	6
2008	0	1.75	84.5	27.5918	33	0	0	3	1	1	2	430	6
2008	0	1.88	135.3	38.2809	34	1	1	2	1	1	2	620	6
1999	0	1.82	83	25.0574	35	0	0	3	0	1	2	500	6
2006	0	1.72	76	25.6896	33	0	0	3	1	1	2	380	6
2005	0	1.63	70	26.3465	30	1			1	1	2	340	6
2004	0	1.77	78	24.8971	32	1	1	1	0	1	2	300	6
2005	0	1.86	87	25.1474	26	0	0	3	1	1	2	383	6
2010	0	1.65	78.1	28.6869	34	0	0	3	0	1	2	350	6
2004	0	1.84	70	20.6758	33	0	0	3	1	1	2	365	6
2000	0	1.86	64	18.4992	22	1	1	1	1	0	2	420	6
2003	0	1.9	105	29.0859	34	1	1	2	0	1	2	525	6
2005	0	1.71	180	61.5574	25	1	1	1	1	0	2	450	6
2005	0	1.65	74.2	27.2544	35	1	1	2	0	1	2	440	6
2007	0	1.9	98.9	27.3961	26	1	1	2	0	1	2	430	6
2009	0	1.78	96	30.2992	29	0	0	2	1	1	2	332	6
2010	0	1.81	65	19.8407	28	1	1	1	0	0	2	265	6
2009	0	1.83	62	18.5135	34	0	0	2	1	1	2	360	6
2002	0	1.62	71.2	27.13	34	1	1	1	0	0	2	340	6
2004	0	1.82	98	29.5858	30	0	0	3	0	0	2	442	6
2000	0	1.78	69	21.7776	32	0	0	3	1	1	2	370	6
2008	0	1.76	92	29.7004	34	1	1	1	1	1	2	490	6
2001	0	1.66	73	26.4915	34	0	0	3	0	0	2		6
2001	0	1.85	85	24.8356	31	0	0	3	1	0	2	680	6
2010	0	1.8	89	27.4691	25	0	1	1	0	0	2	470	6
2005	0	1.82	107.2	32.3632	32	1	1	2	0	1	2	510	6
2010	0	1.74	82	27.0842	29	1	1	1	1	0	2	410	8
2002	0	1.78	71	22.4088	14	0	1	2	1	1	2	325	8
2002	0	1.67	58	20.7967	28	0	0	3	1	1	2		8
2008	0	1.85	86	25.1278	16	1	1	1	1	1	2	360	9
2003	0	1.43	39	19.0718	13	1	1	1	0	1	2	275	9
2001	0	1.53	42	17.9418	12	1	1	1	0	1	2	202	9
2002	0	1.82	70	21.1327	22	0	0	3	1	1	2	365	9
2004	0	1.78	63.8	20.1363	28	1	1	3	0	1	2	400	9
2008	0	1.73	60	20.0474	35	0	0	3	1	1	2	200	9
2005	0	1.84	79.3	23.4227	15	0	0	3	1	1	2	360	9
2006	0	1.74	90	29.7265	25	1	1	1	1	1	2	480	9
1999	0	1.3	30	17.7515	9	0	1	1	0	1	2	129	9
2001	0	1.8	73	22.5309	28	0	0	3	1	1	2	440	9
2001	0	1.84	86	25.4017	20	1	1	1	0	1	2	440	9
2002	0	1.82	95	28.6801	29	0	1	2	1	1	2	410	9
1999	0	1.71	61	20.8611	25	0	1	2	1	1	2	265	9
2006	0	1.74	71	23.4509	27	0	0	3	1	1	2	400	11
2009	0	1.9	95	26.3158	30	1	1	1	0	1	2	870	11
2003	0	1.78	88	27.7743	32	1	1	1	1	0	2	595	11
2010	0	1.8	98.5	30.4012	33	0	0	3	1	1	2	430	11
2001	0	1.63	62	23.3355	20	0	1	1	0	1	2	470	12
1999	0	1.75	68	22.2041	24	0	0	3	0	1	2	470	12
2004	0	1.73	56	18.7109	24	0	1	3	0	0	2	280	12
2007	0	1.85	90.9	26.5595	31	0	1	3	0	1	2	480	12
2001	0	1.26	26	16.3769	9	1	1	1	0	1	2	129	12
2003	0	1.85	69.7	20.3652	20	0	1	3	0	1	2	400	12
2002	0	2.05	77	18.3224	17	0	1	3	0	1	2	400	12
2002	0	1.8	63	19.4444	21	0	0	3	0	0	2	450	12
2006	0	1.82	84.7	25.5706	32	1	1	2	0	1	2	560	12
2001	0	1.91	68.5	18.7769	29	0	0	3	1	1	2	340	13
2007	0	1.81	68.3	20.848	17	0	0	3	1	1	2	390	13
2005	0	1.78	50	15.7808	18	0	0	3	1	1	2	290	13
2008	0	2.12	148	32.9299	27	1	1	2	0	0	2	555	13
2008	0	1.7	49	16.955	15	0	1	1	1	1	2	280	13
2006	0	1.74	49.2	16.2505	18	0	1	3	1	1	2	300	13
2003	0	1.87	105	30.0266	30	0	1	2	1	1	2		13
2010	0	1.84	96	28.3554	31	0	0	2	1	1	2	396	13
2009	0	1.76	54	17.4329	22	0	0	2	1	0	2	265	13
2009	0				24	1	1	1	0	0	2	340	13
2008	0	1.7	66.5	23.0104	34	0	0	3	1	1	2	450	14
2008	0	1.66	36.3	13.1732	15	0	0	3	1	1	2	150	14
2007	0	1.89	106	29.6744	30		1	1	1	1	2	640	15
2007	0	1.9	69.9	19.3629	18	0	0	3	1	1	2	360	15
2004	0	1.69	80	28.0102	28	0	0	3	0	1	2	415	15
2008	0	1.8	67	20.679	27	0	1	1	1	0	2	680	16
2009	0	1.51	35	15.3502	11	1	1	1	1	1	2	440	16
2010	0	1.83	64	19.1108	25	0	1	1	0	0	2	920	16
2010	0	1.77	77	24.5779	33	0	0	3	1	1	2	330	19
2008	0	1.76	77	24.858	29	1	1	2	1	1	2	400	19
2005	1	1.72	84	28.3937	20	1	1	2	1	1	2	295	0
1999	1	1.55	45	18.7305	13	0	1	1	1	1	2	210	0
2002	1	1.79	82	25.5922	32	1	0	3	1	1	2	380	0
2009	1				24	0	0	2	1	1	2	340	1
1999	1	1.8	80	24.6914	17	1	1	2	1	0	2	490	1
2010	1	1.93	88	23.6248	28	1	1	1	1	1	2	430	2
2001	1	1.72	54	18.2531	13	1	1	1	0	1	2	280	3
2010	1	1.9	112	31.0249	33	0	1	1	1	1	2	455	4
2004	1	1.92	104	28.2118	34	1	1	1	0	1	2	520	5
2006	1	1.75	65.5	21.3878	29	0	1	3	0	1	2	350	6
2008	1	1.7	84.3	29.1696	23	1	1	2	1	1	2	460	6
2010	1	1.83	80	23.8884	28	1	1	2	1	1	2	450	6
2002	1	1.81	80	24.4193	35	0	1	2	0	1	2	390	6
1999	1	1.8	56	17.284	21	1	1	2	1	0	2	385	10
2007	1	1.95	81.5	21.4333	24	0	1	3	1	1	2	470	11
2005	1	1.72	57.8	19.5376	35	1	1	1	0	1	2		12
2003	1	1.77	75.4	24.0672	27	1	1	1	1	1	2	360	12
1999	1	1.81	68	20.7564	23	1	1	2	1	0	2	380	12
2010	1	1.66	51.4	18.6529	15	1	1	2	1	1	2	290	13
2008	1	1.57	45.95	18.6417	10	1	1	2	1	1	2	230	15
2010	2	1.77	79	25.2163	25	1	1	1	1	1	2	330	1
2004	2	1.95	95.8	25.194	24	1	1	1	0	1	2	540	3
1999	2	1.8	85	26.2346	30	1	1	2	1	0	2	400	4
2002	2	1.83	77	22.9926	25	1	1	2	1	1	2	435	5
2007	2	1.76	89	28.7319	28	1	1	2	1	1	2	450	6
2001	2	1.94	114	30.2901	26	1	1	1	0	1	2	500	6
2003	2	1.76	83	26.7949	30	1	1	1	1	1	2	540	6
2001	2	1.63	61	22.9591	30	0	0	3	0	1	2	330	7
2003	2	1.72	54	18.2531	19	1	1	1	1	1	2	480	16
2007	2	1.76	66.8	21.5651	17	1	1	2	1	1	2	320	18
